# Supplementary material for: Screening the Extract of Laportea bulbifera (Sieb. et Zucc.) Wedd. Based on Active Component Content, Its Antioxidant Capacity and Exploration of Hepatoprotective Activity in Rats
Source: Molecules. 2023 Aug 25;28(17):6256. doi: 10.3390/molecules28176256 (PMC10488916; doi:10.3390/molecules28176256)
Supplement: Supplementary file 1 [file molecules-28-06256-s001.zip]

Archive with 1 entries (1 files):
- molecules-2565765-supplementary.docx
